# Supplementary material for: Date-Palm-Derived Cellulose Nanocrystals as Reinforcing Agents for Poly(vinyl alcohol)/Guar-Gum-Based Phase-Separated Composite Films
Source: Nanomaterials (Basel). 2022 Mar 27;12(7):1104. doi: 10.3390/nano12071104 (PMC9000832; doi:10.3390/nano12071104)
Supplement: Supplementary file 1 [file nanomaterials-12-01104-s001.zip]

Archive with 1 entries (1 files):
- nanomaterials-1627629-supplementary.pdf
